# Supplementary material for: Co-Assembled Nanosystems Exhibiting Intrinsic Fluorescence by Complexation of Amino Terpolymer and Its Quaternized Analog with Aggregation-Induced Emission (AIE) Dye
Source: Nanomaterials (Basel). 2024 Oct 11;14(20):1631. doi: 10.3390/nano14201631 (PMC11510664; doi:10.3390/nano14201631)
Supplement: Supplementary file 1 [file nanomaterials-14-01631-s001.zip]

Archive with 1 entries (1 files):
- nanomaterials-3206643-supplementary.pdf
